# Supplementary material for: Expression Analysis of Cytokine and Chemokine Genes during the Natural Course of Murine Experimental Autoimmune Uveoretinitis
Source: ISRN Inflamm. 2012 Sep 20;2012:471617. doi: 10.5402/2012/471617 (PMC3767243; doi:10.5402/2012/471617)
Supplement: Supplementary file 1 — Supplementary table 1: Description of selected cytokine and chemokine genes. Supplementary table 2: x-fold changes of each inflammatory gene and the day after immunization. Supplementary table 3: Clustering analysis data of 2x-fold changes of each inflammatory genes. [file 471617.f1.xls]

## Sheet: Sheet1
Supplementary table 1 Selected chemokine and cytokine
	abbreviation	Full name	Alternative aliases
1	Ccl11	chemokine (C-C motif) ligand 11	Scya11, eotaxin
2	Ccl17	chemokine (C-C motif) ligand 17	Scya17, Tarc
3	Ccl19	chemokine (C-C motif) ligand 19	Scya19, MIP3B, exodus-3
4	Ccl2	chemokine (C-C motif) ligand 2	Scya2, MCP1
5	Ccl20	chemokine (C-C motif) ligand 20	Scya20, MIP3A, LARC
6	Ccl3	chemokine (C-C motif) ligand 3	Scya3, Mip1a
7	Ccl4	chemokine (C-C motif) ligand 4	Scya4, Mip1b
8	Ccl7	chemokine (C-C motif) ligand 7	Scya7, MCP-3
9	Ccl9	chemokine (C-C motif) ligand 9	Scya9, MRP-2
10	Ccr1	chemokine (C-C motif) receptor 1	Cmkbr1, Mip-1a-R
11	Ccr3	chemokine (C-C motif) receptor 3	Cmkbr3, CKR3
12	Ccr4	chemokine (C-C motif) receptor 4	Cmkbr4, Sdf1r
13	Ccr7	chemokine (C-C motif) receptor 7	Cmkbr7, CD197, Cdw197
14	Ccr8	chemokine (C-C motif) receptor 8	Cmkbr8
15	Csf1	colony stimulating factor 1 (macrophage)	CSF-1, M-CSF
16	Csf2	colony stimulating factor 2 (granulocyte-macrophage)	Csfgm, Gm-CSf
17	Csf2ra	colony stimulating factor 2 receptor, alpha, low-affinity (granulocyte-macrophage)	CD116, Csfgmra, GM-CSF-Ra
18	Csf2rb1	colony stimulating factor 2 receptor, beta 1, low-affinity (granulocyte-macrophage	Csfgmrb, Il3rb1
19	Csf2rb2	colony stimulating factor 2 receptor, beta 2, low-affinity (granulocyte-macrophage)	Csfgmrb, Il3rb2
20	Csf3	colony stimulating factor 3 (granulocyte)	Csfg, G-CSF, MGI-IG
21	Cx3cr1	chemokine (C-X3-C) receptor 1	Fractalkine receptor
22	Cxcl10	chemokine (C-X-C motif) ligand 10	Scyb10, IP-10
23	Cxcl11	chemokine (C-X-C motif) ligand 11	Scyb11, I-TAC
24	Cxcl12	chemokine (C-X-C motif) ligand 12	Scyb12, Sdf1
25	Cxcl13	chemokine (C-X-C motif) ligand 13	Scyb13, BCA-1, BLC
26	Cxcl14	chemokine (C-X-C motif) ligand 14	Scyb14, MIP-2g, BMAC
27	Cxcl15	chemokine (C-X-C motif) ligand 15	Scyb15, lungkine, weche
28	Cxcl2	chemokine (C-X-C motif) ligand 2	Scyb2, MIP-2a
29	Cxcl4	chemokine (C-X-C motif) ligand 4	Scyb4, Pf4
30	Cxcl5	chemokine (C-X-C motif) ligand 5	Scyb5, GCP-2, LIX
31	Cxcl9	chemokine (C-X-C motif) ligand 9	Scyb9, Mig, crg-10
32	Cxcr3	chemokine (C-X-C motif) receptor 3	Cmkar3, Cd183
33	Cxcr6	chemokine (C-X-C motif) receptor 6	BONZO, STRL33
34	Dfy	Duffy blood group antigen	DARC, CCBP1, CD234
35	Ifnar1	interferon (alpha and beta) receptor 1	CD118
36	Ifnb	interferon beta 1, fibroblast
37	Ifng	interferon gamma
38	Ifngr1	interferon gamma receptor 1	CD119
39	Il10	interleukin 10	CSIF
40	Il10ra	interleukin 10 receptor, alpha	CDw210
41	Il10rb	interleukin 10 receptor, beta	CRF2-4, Crfb4
42	Il11	interleukin 11
43	Il12a	interleukin 12a	IL-12p35
44	Il12b	interleukin 12b	IL-12p40
45	Il12rb1	interleukin 12 receptor, beta 1	CD212
46	Il12rb2	interleukin 12 receptor, beta 2	Ifnm
47	Il13	interleukin 13
48	Il13ra1	interleukin 13 receptor, alpha 1	CD213a1, NR4
49	Il13ra2	interleukin 13 receptor, alpha 2	CD213a2
50	Il15	interleukin 15
51	Il15ra	interleukin 15 receptor, alpha chain
52	Il16	interleukin 16
53	Il17	interleukin 17	Ctla-8
54	Il17r	interleukin 17 receptor
55	Il18	interleukin 18	Igif
56	Il1a	interleukin 1 alpha
57	Il1b	interleukin 1 beta
58	Il1r1	interleukin 1 receptor, type I	CD121a
59	Il1r2	interleukin 1 receptor, type 2	CD121b
60	Il1rap	interleukin 1 receptor accessory protein
61	Il1rn	interleukin 1 receptor antagonist
62	Il2	interleukin 2
63	Il21r	interleukin 21 receptor	NILR
64	Il2ra	interleukin 2 receptor, alpha chain	CD25, Ly-43
65	Il2rb	interleukin 2 receptor, beta chain	CD122
66	Il2rg	interleukin 2 receptor, gamma chain	CD132
67	Il3ra	interleukin 3 receptor, alpha chain	CD123
68	Il4	interleukin 4
69	Il4ra	interleukin 4 receptor, alpha chain	CD124
70	Il5	interleukin 5
71	Il5ra	interleukin 5 receptor, alpha chain	CD125
72	Il6	interleukin 6
73	Il6ra	interleukin 6 receptor, alpha chain	CD126
74	Il6st	interleukin 6 signal transducer	CD130, gp130
75	Il7	interleukin 7
76	Il7r	interleukin 7 receptor	CD127
77	Il8ra	interleukin 8 receptor alpha chain	Cxcr2
78	Il8rb	interleukin 8 receptor beta chain	Cxcr2
79	Il9	interleukin 9
80	Il9r	interleukin 9 receptor	CD129
81	Stat1	signal transducer and activator of transcription 1
82	Stat1	signal transducer and activator of transcription 3
83	Stat4	signal transducer and activator of transcription 4
84	Stat6	signal transducer and activator of transcription 6
85	Tgfb1	transforming growth factor, beta 1
86	Tgfb2	transforming growth factor, beta 2
87	Tgfb3	transforming growth factor, beta 3
88	Tgfbr1	transforming growth factor, beta receptor I
89	Tgfbr2	transforming growth factor, beta receptor II
90	Tgfbr3	transforming growth factor, beta receptor III
91	Tnf	tumor necrosis factor	TNF-alpha
92	Xcl1	chemokine (C motif) ligand 1	Scyc1, Lptn
93	Xcr1	chemokine (C motif) receptor 1	Ccxcr1, GPR5
