# Supplementary material for: Expression Analysis of Cytokine and Chemokine Genes during the Natural Course of Murine Experimental Autoimmune Uveoretinitis
Source: ISRN Inflamm. 2012 Sep 20;2012:471617. doi: 10.5402/2012/471617 (PMC3767243; doi:10.5402/2012/471617)
Supplement: Supplementary file 2 [file 471617.f2.xls]

## Sheet: supplementary table 1
Supplementary table 2
	1 day	2 days	3 days	4 days	5 days	6 days	7 days	8 days	9 days	10 days	11 days	12 days	13 days	14 days	15 days	16 days	17 days	18 days	19 days	20 days	21 days	22 days	23 days	24 days	25 days	26 days	27 days	28 days	29 days	30 days
Ccl11	3.13482	0.860064	0.537229	0.745003	1.31354	0.386487	0.803802	0.399251	0.0224607	0.794114	0.0799697	0.261819	0.117679	0.383582	0.0542443	0.78459	1.13334	0.558426	0.548564	1.02851	0.661526	0.377365	0.894678	0.000524667	0.000430333	0.000480333	0.00175082	0.00123224	0.00320301	0.00124701
Ccl17	31.9412	1.64278	0.0287965	0.447839	0.522114	0.0604369	0.893198	8.18745	0.0754208	0.701864	4.43961	2.34731	546.353	5.14042	2.50305	3.74818	21.6543	5.27159	9.66261	262.082	17.1474	6.9588	83.6908	0.203583	0.367689	0.329309	1.8033	2.33936	2.3547	3.26488
Ccl19	0.00376593	0.00354158	0.0426718	0.00192716	0.00209633	0.00520654	0.0841889	0.00347069	0.00647223	0.00223513	0.0148649	0.00778029	0.00621668	0.00277703	0.000610225	2.11489	0.00473528	0.00282835	0.00347914	0.00266023	0.0174302	0.002442	0.00327742	0.00161016	0.00132133	0.00147455	0.00537392	0.00378214	0.00983117	0.0038275
Ccl20	21.3	1.22813	0.7604	0.658315	0.700942	2.2253	1.09589	15.6752	2.77701	0.709389	193.573	300.131	182.876	0.380495	0.248745	14.3945	1.41753	12.6746	1.08866	7.23653	1.48663	2.76384	2.48414	0.524335	0.430279	2.23609	33.3386	6.56865	6.03664	2.3502
Ccl2	9.09646	0.782537	0.348357	0.407329	0.611872	2.00909	0.608323	0.840312	0.413425	0.471277	7.5026	6.85733	4.81171	4.91722	0.30539	12.5169	2.84815	1.49006	3.63348	56.5822	1.28249	3.10844	4.47991	0.451622	0.789128	0.231425	2.29117	1.9698	7.60198	6.20223
Ccl3	8.49187	1.80517	1.34823	1.38803	1.81926	1.1987	2.53336	2.45788	1.53925	1.79548	6.21562	8.38404	12.9472	0.318584	0.483403	2.90155	4.29575	2.32121	2.38049	13.6647	1.75204	3.50042	1.48537	1.75852	1.4164	2.09828	4.26255	5.36957	12.6698	8.77832
Ccl4	4.52162	1.00522	0.81994	0.743516	0.420813	0.920743	1.08109	0.735425	0.0415899	0.683083	2.2848	3.51877	2.9283	0.794712	0.285391	2.1551	4.76462	1.89175	2.70072	10.9264	1.31943	0.829422	3.60209	0.425613	0.330279	0.450699	1.12133	0.946589	2.99071	0.795744
Ccl7	3.03726	1.02903	0.53635	0.597514	2.26824	1.74707	0.932828	1.57665	0.0841643	0.954977	17.1721	12.886	7.08165	1.08468	0.32358	21.9722	3.00257	1.42528	1.26559	54.9886	2.10249	2.32905	3.39595	1.28374	1.24096	0.696463	4.6547	3.54291	8.63373	8.08376
Ccl9	4.30303	1.20173	0.8246	0.723092	0.757053	0.693541	0.735876	0.782935	0.263235	0.670565	9.38875	4.56782	4.49329	0.676968	0.273835	1.3476	1.45435	0.592018	0.780977	4.56195	0.895798	0.745725	1.18844	1.03489	1.30265	1.15303	2.33422	2.68953	6.96673	5.07855
Ccr1	0.508869	0.170512	0.0784335	0.115065	0.117217	0.0362101	0.268652	0.0242377	0.0451875	0.132003	1.47291	1.39973	1.25038	0.776974	0.0856115	9.56435	2.25633	0.652984	0.517204	27.9105	0.269095	3.13201	1.86023	0.30064	0.294042	0.138913	0.702059	0.661312	1.43921	0.785819
Ccr3	2599.92	6.92135	103.642	1.06607	1.73393	3.68245	4.4228	3.52753	20.4071	3.5708	19.2829	15.7555	23.3816	1.80271	1.84503	400.31	0.1262	2.16026	0.0969209	6.5523	1.46	5.19088	3.60113	0.0757353	1.82533	0.0693514	0.616088	0.803762	3.61498	9.63772
Ccr4	4649.4	1100.16	269.04	1169.96	1109.06	412.013	345.81	438.705	37.4461	403.699	7962.74	4768.77	3736.09	863.583	267.12	953.11	2097.66	1431.32	775.436	2818.28	1156.18	2181.7	1735.4	1393.75	1573.71	1279.24	2764.26	2742.52	8209.27	5664.24
Ccr7	195.581	124.781	26.9505	88.2027	83.4057	22.6268	37.5668	38.6554	3.47715	51.8533	0.17306	26.4735	17.5484	29.0114	7.90262	35.2473	93.4628	57.1665	23.7162	163.073	48.1849	33.8679	38.5988	0.295382	0.367364	0.463897	2.85214	2.14851	3.31293	1.40302
Ccr8	370.617	0.478792	14.9084	0.26621	0.538315	3.02097	0.919034	1.47454	4.51439	0.597461	1.41732	0.417399	0.283582	0.425385	0.201985	79.3228	0.520993	0.0133479	0.436356	14.4831	0.422488	0.191768	0.0329963	0.027454	0.446304	0.0251399	0.515266	0.215644	0.167626	0.0652606
Csf1	8.03e-05	8.03e-05	0.000432333	4.38e-05	0.0087106	0.000140505	8.85e-05	9.42e-05	0.000175425	0.00100044	0.0361582	0.00274057	0.0212887	0.00037438	0.000181927	1.11949	7.13997	4.02668	0.000765179	14.7489	4.31221	0.00516581	7.8726	0.000557333	0.000457333	0.00114531	0.00766302	0.0087407	0.00940432	0.0151448
Csf2	12.6272	0.0154471	0.0173434	4.57613	0.763075	0.134834	0.00346899	0.279826	67.7006	9.74644	4.24061	0.0347782	9.78835	29.9023	30.1551	0.00427779	0.0349516	0.017398	3.12704	0.776073	18.8425	0.0318283	6.19966	2.87804	0.0281785	0.102625	0.0660198	0.0124737	0.0471069	0.0216954
Csf2ra	1.36688	1.3624	0.353251	0.703769	0.622879	0.3119	0.268125	0.605701	0.0661789	0.45597	3.52701	1.86203	2.10726	0.694363	0.384689	1.78696	3.13716	1.6274	1.0827	5.85621	1.24174	0.798039	1.87909	0.657313	0.723464	0.614933	1.38175	1.67517	3.54939	2.45097
Csf2rb1	418.309	167.834	58.9525	108.322	93.2139	75.4179	49.2299	95.2829	4.31996	92.0722	1241.81	756.459	717.126	73.1648	38.2623	184.073	361.179	281.939	174.689	508.741	171.811	186.037	127.357	141.523	117.706	127.866	213.077	268.33	547.054	441.636
Csf2rb2	3.09979	1.06744	0.453283	0.978244	1.24108	0.824101	0.388724	0.620367	0.0836657	1.06329	637.102	427.963	494.131	13.4679	20.4199	5.87376	5.19469	1.91258	0.683423	51	1.71162	49.204	2.50096	46.53	49.3239	67.1701	110.633	127.51	441.017	231.575
Csf3	20.6192	11.632	0.100873	13.3243	7.76528	0.0439971	0.146121	0.0294501	0.0549052	6.05232	1.29362	2.9786	0.973847	1.78013	0.971132	0.552329	22.3753	12.6143	33.7365	0.434245	2.8099	99.6673	17.2209	0.138131	0.389015	0.233115	1.18131	0.74813	3.23692	1.19034
Cx3cr1	0.547537	0.973703	0.124562	0.72631	0.79579	0.456635	0.33103	0.672138	0.0023124	0.555805	3.03348	2.43858	1.69508	0.595083	0.233267	2.23623	3.26853	1.48179	1.52185	7.32172	1.29092	1.17573	2.57514	0.1324	0.159156	0.130163	0.183252	0.221854	0.557865	0.392205
Cxcl10	1.88456	0.587501	0.365502	0.337771	0.336396	0.674392	0.251865	0.596525	0.142701	0.579869	11.6048	9.13602	6.29409	8.69652	0.357866	27.079	5.03829	4.92345	6.18668	92.4313	1.10147	6.51891	4.59002	1.24532	4.56367	0.550373	8.92906	6.78962	32.0709	32.0435
Cxcl11	2.30054	0.74301	0.490065	0.989037	0.13009	1.39479	0.3699	0.835938	0.0146041	0.267683	3.98547	3.89427	1.16506	1.79514	0.128884	1.61734	0.948928	0.866473	0.31786	9.1405	0.616613	1.30792	1.12109	0.629204	0.364665	0.0940509	0.713478	0.823599	2.89295	1.78766
Cxcl12	0.330078	0.00328737	0.000174667	0.00233625	0.00635389	0.0223139	0.000252667	0.296359	0.0278464	0.00444345	9.56249	5.37603	4.78679	0.309635	0.0928607	0.950973	0.309294	0.310904	0.114176	1.63277	0.137617	0.368557	0.282735	0.647981	0.669493	0.691231	1.29939	1.62416	4.97502	2.80312
Cxcl13	7.783	2.37848	0.506291	2.21653	2.06882	1.18115	1.84532	1.46883	0.0291322	1.37059	15.2472	13.501	17.081	0.956884	0.215499	2.44633	1.93866	1.73579	0.956468	20.2055	1.99652	1.90775	0.91643	1.31068	1.56483	1.05879	2.14748	1.87073	10.3734	5.8027
Cxcl14	6.83382	1.07321	0.525836	0.99667	1.01938	0.540481	0.891857	1.13416	0.0746398	0.725753	6.77317	5.29042	3.68525	0.757246	0.48197	1.66141	1.95975	1.53134	1.28011	1.77968	1.51146	0.908809	1.04639	0.662783	0.615665	0.710208	0.933384	1.3827	3.19283	1.80547
Cxcl15	1.32778	53.2564	81.675	31.7442	38.7323	1.93723	118.41	11.4845	2.41752	61.5498	4.37414	2.27888	1.82932	0.331241	0.947917	1.52623	1.23403	0.737078	0.94773	8.62394	43.2386	25.2717	2.16257	0.456461	0.374579	0.417984	1.52344	1.16721	5.2552	2.04597
Cxcl2	315.245	32.8535	23.5124	2.75777	13.1932	167.206	65.5236	38.5977	37.1906	9.98391	275.75	217.943	146.904	7.55655	10.8116	241.327	120.385	319.169	61.5587	231.614	59.0788	71.0654	81.7688	57.9774	95.132	1.45676	110.676	129.397	90.5775	105.948
Cxcl4	7.13866	1.30647	0.725124	0.776095	0.905081	0.466148	0.634408	0.644694	0.131994	0.563467	2.99334	4.08212	9.39108	0.394394	0.133068	0.941442	0.913419	0.712832	0.610533	0.7958	0.737137	0.564703	0.608628	0.319646	0.36308	0.320412	0.210752	0.343264	0.791588	0.49662
Cxcl5	3.98779	1.38998	0.292363	0.762362	0.747153	0.672339	0.624838	0.678198	0.137058	0.49661	8.08663	8.11318	7.02624	0.444582	0.132743	1.66661	0.872996	1.25898	0.613808	1.94189	1.25309	1.13891	0.520507	0.958276	0.486342	0.360573	0.408372	0.324558	1.04068	0.53688
Cxcl9	2.39257	1.7522	1.06389	1.07895	1.05086	2.28875	0.332115	0.588301	0.0714867	1.24998	14.9598	35.4969	25.392	94.1296	2.49805	295.363	59.5657	31.1366	45.2935	1692.59	2.54756	41.047	82.6021	6.12167	19.9899	0.767974	65.3894	61.5823	200.624	187.027
Cxcr3	20.6589	43.4664	0.0146625	42.5668	35.0892	16.6517	31.5264	41.0163	0.0241863	16.4799	580.057	286.706	2795.44	34.0482	15.8353	196.279	213.703	83.5401	35.1563	1444.46	45.8679	306.645	141.59	36.3027	60.6794	48.2691	120.992	75.317	110.679	61.0345
Cxcr6	12.914	17.6456	6.96153	8.29848	0.0178562	0.0599252	0.0338179	11.6475	29.0514	5.66495	7.85761	9.01958	2.56519	20.3707	1.11197	3.25587	35.2308	26.4625	31.6985	65.591	13.8777	2.41253	77.816	0.251341	0.380664	0.679859	0.592731	0.434794	4.46132	1.35017
Dfy	0.915442	0.797201	0.255876	0.762168	0.60969	0.274403	0.220047	0.463398	0.0687609	0.449536	3.31999	2.43179	1.5251	0.543127	0.253211	1.3811	1.89983	1.69041	1.057	4.42906	1.25881	0.572148	1.72315	0.427966	0.600936	0.459235	1.03405	0.952001	2.63122	1.94594
Ifnar1	1.54084	1.03289	0.36758	0.848974	0.771138	0.289708	0.544247	0.550807	0.0236916	0.629676	6.07405	3.57294	3.00119	0.533779	0.232289	1.19547	0.891569	1.14641	0.736455	1.30443	0.957953	0.533165	0.958725	0.521736	0.507627	0.572828	1.09948	1.43001	4.78111	2.37971
Ifnb	47.1736	1.18848	2.88386	0.266961	0.261036	2.99635	0.59203	0.563098	2.42651	0.435276	0.0234002	0.112803	0.0862697	0.268593	0.106206	9.91742	0.049176	0.0481612	0.109636	0.165415	0.0666384	0.0391778	0.0322034	0.0025347	0.00208002	0.0127274	0.0153891	0.00595379	0.0998016	0.259002
Ifng	22.0644	1.70675	1.02866	0.913026	0.969301	3.14705	1.48211	2.10651	3.92728	0.991006	93.1646	19.314	12.8238	51.1347	11.3065	177.997	150.835	23.4141	1.53959	768.467	14997.7	183.407	19.616	4.62635	9.07341	0.679018	52.7586	5.13749	21.4824	42.1597
Ifngr	0.598293	0.0158263	0.0135862	0.029583	0.0217343	0.282659	0.0191462	0.159014	0.323428	0.0157226	0.210968	0.262654	0.108016	1.08013	0.106115	1.05971	0.710155	0.400414	0.255671	16.9106	0.281681	0.0260273	0.776069	0.0215972	0.0368825	0.0123646	0.0940323	0.0409162	0.24316	0.186444
Il10	20.0084	27.6693	0.821835	0.708204	0.754478	2.38501	1.18449	1.59644	2.97632	0.762099	202.201	6.26759	2.25215	4.64277	0.266599	7.73428	41.5033	0.90745	1.16679	37.1702	33.8265	7.08526	2.66244	10.2641	9.27702	0.514599	1.87557	12.3651	18.5508	38.7614
Il10ra	1.07829	0.403037	0.244155	0.654632	0.510708	0.377796	0.186201	0.538702	0.0243801	0.378923	2.42434	1.35979	1.76334	1.29701	0.252169	2.5667	3.89042	2.58036	1.68515	11.7216	1.51155	0.568478	3.3802	0.406349	0.437486	0.195487	0.753754	0.56154	2.30005	1.10655
Il10rb	2.85558	1.0412	0.509248	0.807125	0.680006	0.478622	0.441539	0.585657	0.0824081	0.680045	0.0429964	0.295608	0.18442	0.402351	0.168175	1.46292	2.13711	1.74095	0.893977	2.14372	1.62986	0.863677	1.2047	0.00351751	0.00381078	0.00201744	0.00551161	0.0118044	0.0163681	0.0221062
Il11	10.5612	2.72361	0.657488	0.567326	0.87871	1.37572	2.22294	1.64612	0.0833904	0.858584	1.63332	4.07604	0.316148	0.61843	0.118369	0.350107	1.70166	0.576908	1.13084	0.498107	0.455792	0.44815	0.696277	0.194952	0.127609	0.296253	1.31934	1.05773	3.13318	0.576394
Il12a	14.4947	8.20052	12.572	25.2875	38.2975	0.234248	100.704	0.156797	0.292324	21.3615	21.2215	3.12137	883.299	2.37203	2.1344	6.02786	17.2055	9.88172	14.2583	16.0893	10.0433	7.96218	10.6341	1.44245	3.02015	5.35904	14.4317	13.8282	37.0047	19.6462
Il12b	1.75201	2.05672	1.87625	1.14204	1.27705	2.5562	2.71271	1.71102	3.18994	1.23012	5.17238	3.007	2.4138	0.437075	0.285734	2.01387	1.62831	0.972581	1.25054	9.20769	1.70769	1.63554	2.85353	0.602303	0.49426	0.551534	11.8977	1.54015	6.93428	2.69967
Il12rb1	1.36084	0.125166	0.106086	0.672394	0.0763313	0.150166	0.153303	0.100515	0.187396	0.68535	0.108402	0.229632	0.0453352	0.599421	0.00807365	1.21344	2.14024	0.826112	1.52771	15.6764	0.547457	0.252788	1.22916	0.187718	0.293792	0.157646	1.93541	0.810223	1.12836	2.42834
Il12rb2	16.3642	11.9368	0.456583	4.99952	0.41806	27.9953	0.658084	15.5949	2.15973	0.39977	172.6	284.086	889.259	26.4188	12.0921	24.4726	19.5798	11.7841	10.2221	402.295	1.41099	37.6496	23.9169	7.85016	16.8092	5.84763	45.4579	4.31503	99.9453	48.6034
Il13	13.417	2.05672	107.771	41.8868	51.1076	2.5562	156.243	1.71102	3.18994	1.23012	51.9346	24.5908	94.6569	2.44423	2.14424	6.64367	1.62831	0.972581	1.25054	16.789	1.70769	47.6894	2.85353	27.1258	24.5374	16.6183	68.6632	45.2472	63.8979	72.8557
Il13ra1	2.44102	1.06824	0.508154	0.766249	0.699212	0.488844	0.532263	0.615751	0.0860374	0.634183	0.0834905	0.392258	0.309199	0.421747	0.109692	1.21695	1.88669	0.979394	0.953682	3.00073	0.894175	0.354928	1.06769	0.00879745	0.0124979	0.00778049	0.0533616	0.0478285	0.131261	0.123737
Il13ra2	8.91178	2.26199	1.78121	1.08148	0.917578	1.91416	1.13383	0.903087	1.11541	1.09126	3.24061	2.87362	0.958653	0.751194	0.168483	0.670347	2.02828	1.02048	1.31622	2.76438	1.79151	0.641077	0.336927	0.247986	0.296333	0.252923	0.389666	0.430737	1.04657	0.720783
Il15	1.99236	0.620648	0.566222	0.51524	0.388507	0.350782	0.349156	0.549682	0.0727768	0.588668	3.11147	2.28721	1.35826	0.314079	0.214203	0.969187	2.79538	1.96815	1.01423	2.48582	1.80711	0.825596	1.8512	0.154348	0.250019	0.202147	0.618952	0.938617	2.21005	1.64945
Il15ra	8.98522	7.82342	2.98366	8.24824	7.73369	1.66027	3.4733	3.92174	0.383011	6.98398	44.9741	26.2283	21.0701	5.3635	2.33601	5.45389	8.64691	7.33283	3.96899	7.6278	5.69279	6.8841	2.63533	5.88758	6.14871	6.48534	13.3319	17.3406	43.4391	22.9512
Il16	0.763858	0.535892	0.319519	0.50323	0.744405	0.259389	0.465999	0.277003	0.00713643	0.446158	4.14231	3.52051	2.25159	0.371615	0.0934347	1.34639	1.51588	1.23064	0.48154	3.64353	0.775828	0.538312	1.16186	0.425884	0.539413	0.397783	1.01567	0.576819	2.62051	1.80284
Il17	1.75201	70.2722	107.771	41.8868	51.1076	2.5562	156.243	1.71102	3.18994	1.23012	5.77171	3.007	2.4138	0.437075	0.285734	12.8742	31.8443	0.972581	1.25054	32.1794	33.3148	100.922	2.85353	0.602303	2.62349	0.551534	29.5827	5.38616	24.9501	56.747
Il17r	0.286877	0.695614	0.315215	0.531775	0.553543	0.282144	0.19728	0.253583	0.0503069	0.457637	3.81738	3.41148	3.1145	0.469516	0.179465	1.70496	2.22961	1.35349	0.903369	2.73093	1.05673	0.933315	1.11571	0.775375	0.903825	0.659977	1.50451	1.99442	5.92487	3.64066
Il18	14.8519	1.46781	1.09868	1.14451	1.13178	0.80459	1.46004	1.144	0.30515	1.06968	0.0641479	0.331016	0.190725	0.468995	0.167046	1.06906	1.73574	0.894964	1.0522	1.38034	1.48496	0.56059	1.12409	0.00430809	0.00776455	0.00246158	0.0212875	0.0140089	0.106334	0.0845289
Il1a	8.61167	1.47685	1.10672	0.920648	0.727053	0.954281	1.17336	0.947855	0.17656	0.625857	4.56506	2.75303	2.20096	0.510211	0.231793	1.4374	2.94941	1.48632	1.46909	2.21984	1.84672	0.602583	1.86108	0.358796	0.3734	0.322385	0.576834	0.932943	3.12109	1.65888
Il1b	1.92879	0.253893	0.29755	0.523183	0.397629	0.950327	0.424703	0.592666	0.59549	0.461665	2.37695	2.47309	1.63161	1.97977	0.184563	3.28805	3.56204	1.95244	1.08332	32.0083	1.11635	1.02103	2.66244	0.224566	0.236793	0.222785	0.992224	0.749452	3.94909	1.58148
Il1r1	0.312403	0.141803	0.0511686	0.0978818	0.123629	0.12305	0.0844865	0.10733	0.00405234	0.0658626	2.81043	1.96695	1.2003	0.260164	0.147695	1.30299	1.16556	0.538814	0.313325	1.27497	0.702207	0.265813	0.675212	0.292596	0.423501	0.30793	0.646132	1.19353	3.37411	2.09185
Il1r2	5.86742	0.603718	0.609298	0.519774	0.599879	0.439975	0.839429	0.637406	0.274388	0.478295	5.20337	4.99566	4.51901	0.351215	0.127155	0.747006	1.47447	1.05709	1.47527	2.32893	1.97679	8.59773	1.375	0.216366	0.580342	0.542913	1.04517	1.56677	5.78539	3.56459
Il1rap	1.29291	1.02781	0.404317	0.657265	0.74116	0.198067	0.326269	0.501034	0.0578308	0.448796	0.561182	0.568676	0.632399	0.379728	0.136333	1.21091	1.82221	1.50535	0.897371	0.76812	0.770119	0.461148	1.05286	0.0221469	0.0310733	0.0110058	0.0498418	0.0720591	0.179654	0.1394
Il1rn	4.2982	0.883588	0.375301	0.56694	0.549537	0.384654	0.361666	0.612921	0.0815184	0.556467	3.55794	5.02921	3.81539	0.289642	0.127518	0.84166	2.30417	1.04181	0.798874	0.858919	1.44735	1.25606	1.54176	0.27285	0.387147	0.306536	0.6976	1.38298	4.27975	2.37084
Il21r	0.81691	1.02156	0.387698	0.615426	0.810092	1.05355	0.456182	0.645685	0.0521729	0.69845	171.546	108.608	77.4122	2.51294	0.789267	6.27449	4.47659	3.27981	1.92195	35.4348	1.75946	4.50556	3.76091	9.13318	13.4721	7.05949	7.54695	10.8119	45.3314	16.9329
Il2	12101.5	645.471	7115.02	156.071	144.965	293.462	211.267	72.5289	91.2313	43.5	0.302685	17.512	0.616521	3.97585	5.32008	0.892763	0.0610113	14.5328	14.9067	1.28112	10.4963	0.499229	0.0420983	0.0327868	0.0269054	0.298392	0.109426	0.247202	0.200186	0.0779369
Il2ra	2.35757	1.48817	1.00834	0.948563	1.49055	0.0529328	1.87243	1.51413	0.0660562	0.636019	183.094	132.504	98.125	5.66216	1.91592	2.03106	2.38178	0.618814	1.02859	20.4673	0.580672	19.5353	2.60189	15.3494	16.8006	21.2387	23.3614	45.5359	169.759	43.7604
Il2rb	244.2	17.9409	43.7408	4.30035	4.1406	15.143	7.51485	3.45857	9.71246	7.93955	17.6384	10.0752	14.4035	4.51625	1.25592	5.62343	6.2128	4.71822	5.10356	60.5938	2.97614	4.15094	7.81581	1.64724	1.67224	0.749222	1.82642	2.68915	6.57031	4.09558
Il2rg	1.82991	0.910658	0.313537	0.731495	0.689336	0.5538	0.268866	0.537869	0.171912	0.61742	8.90161	7.66195	3.84784	1.39298	0.167339	4.00737	3.35877	2.45578	1.56448	37.4376	1.12013	163.851	1.93475	0.642415	0.958369	0.361929	1.90502	1.32964	5.3655	3.91695
Il3ra	2.74165	3.62334	1.13779	3.53125	3.38497	0.816827	1.44297	1.7607	0.0102557	3.00329	5.29425	4.48279	3.10035	1.40627	0.661849	4.52637	9.01436	6.37698	3.95858	6.92665	4.19102	2.42429	4.35674	0.48955	0.698485	0.785899	0.887682	1.43763	4.04683	2.70122
Il4	0.10716	4.38927	0.101025	0.0843823	0.09596	0.156346	0.108152	0.104652	0.195109	0.0759351	0.345739	0.180402	0.144593	0.0275593	0.0193208	0.463934	0.109407	0.0653481	0.0840241	0.528597	0.064607	19741	0.129835	0.0374504	0.0307325	0.0342936	0.124991	0.0879677	0.228661	0.0890228
Il4ra	6.23027	0.714095	0.118427	0.49065	0.454531	0.179186	0.147271	0.296298	0.022097	0.336026	3.10237	2.22724	1.71678	0.380082	0.209988	1.83775	2.01119	1.50064	0.917823	1.01072	0.987201	0.470254	1.12692	0.532138	0.657408	0.642436	1.52558	2.04761	6.38366	5.18579
Il5	34.1826	16.2887	0.495126	8.69635	9.06707	1.75062	0.713878	1.1718	2.18465	0.402642	5.77171	7.81898	3.97576	0.282126	0.168511	16.4039	1.11576	0.666435	16.9348	32.4266	1.41128	9.34854	5.36072	0.602303	0.49426	0.551534	7.41095	2.64028	17.7809	35.2395
Il5ra	0.0630476	1.92975	2.9425	1.14914	1.40056	0.0919868	4.26584	0.0615725	0.114793	0.041317	1.78984	0.0916166	0.0906931	0.0142423	0.00859075	0.0351691	0.0722358	9.10892	0.0554768	0.329771	0.0414593	0.270914	7.57108	0.134275	0.218721	0.0169695	0.061849	0.0435289	0.113148	0.044051
Il6	5.00957	0.0941292	1.90749	0.951519	2.12299	11.99	0.103102	8.19162	0.17467	0.734177	0.299117	0.440764	0.481043	4.45962	0.380724	2.06703	7.72131	4.68355	3.36776	45.735	6.3796	166.778	14.2915	0.314199	0.632153	0.0359431	0.891444	0.0921989	4.15211	0.0933048
Il6ra	8.04281	0.987547	1.19235	1.22001	1.20246	3.36406	0.897894	1.32806	0.653873	1.57553	32.3039	30.4174	9.64516	2.14056	0.457821	5.31217	11.0695	11.4962	4.54649	38.9185	9.86311	14.5863	14.0264	0.991347	4.6903	2.53521	6.8022	20.096	31.5029	21.3425
Il6st	0.611376	0.807754	0.203762	0.445955	0.481968	0.164174	0.206781	0.25028	0.00682162	0.357786	4.60775	2.72691	3.01037	0.323005	0.16775	1.28356	1.71692	1.40372	0.690419	1.01974	0.831321	0.515301	0.851381	0.418276	0.464614	0.437649	0.913774	1.10706	3.15961	1.58979
Il7	2.08837	37.2027	0.0434389	12.9076	0.13843	0.0905037	216.603	2.67393	0.112942	35.0722	2.37501	7.1852	2629.69	0.763594	0.121666	1.60999	2.19917	0.533908	2.46448	12.8549	1.92978	81.7757	1.54004	1.54922	2.0619	1.12312	16.4656	4.77273	14.4423	0.0821192
Il7r	10.8052	3.2795	1.82633	2.8507	1.68116	2.361	1.9366	2.0511	2.28757	2.22896	224.138	129.839	77.7967	10.5986	2.76557	10.0102	5.1313	2.80254	4.26949	56.5364	3.136	11.9875	3.83538	27.6466	37.6134	33.9365	64.3003	77.2643	232.1	141.368
Il8ra	10.6861	0.58481	0.0207273	0.423438	0.0197171	0.0716222	0.0298607	6.66137	0.0893792	0.0235932	1.42339	1.92831	0.213281	0.0121035	0.00647064	86.7586	8.58392	5.85188	8.46822	9.62717	0.0198665	0.642323	10.6726	0.140184	0.0218009	0.0243272	0.207358	0.0658831	0.252611	0.0983471
Il8rb	852.207	868.637	213.317	566.843	571	266.534	244.241	384.805	17.3749	413.045	39.7443	257.003	166.455	192.574	53.223	501.134	1045.53	697.048	429.029	1040.35	627.496	342.041	389.521	2.28305	2.51683	0.297993	0.410771	0.977035	7.61306	5.31146
Il9	1334.12	802.448	422.664	617.065	910.295	450.367	667.038	351.141	81.5617	215.463	2633.34	1578.17	1658.78	307.927	53.0733	2215.44	1368.65	721.426	618.264	4015.36	634.316	1298.03	723.328	186.044	255.476	169.705	498.261	415.834	1721	1033.9
Il9r	2.96533	1.2147	0.67957	0.814928	0.6491	1.43726	0.0347803	1.20591	0.0573985	0.747761	3.2425	1.76057	0.909637	0.46853	0.399346	1.19497	2.46613	1.83673	1.01735	0.857277	1.2021	8.03394	1.20137	1.00433	0.662366	0.407662	2.31533	1.01426	3.0523	2.20523
Stat1	1.72942	1.51873	0.457343	0.995814	0.881181	0.527081	0.400629	0.650555	0.03335	0.868441	14.1653	9.03781	7.81983	2.64467	0.384342	3.27404	1.65476	0.846586	0.432945	16.2205	0.590753	1.16018	0.837172	0.962552	1.45001	0.914463	4.37128	3.66822	12.421	8.50727
Stat3	1.75201	2.05672	1.87625	41.8868	51.1076	7306.67	156.243	1057.49	1516.67	1.23012	626.988	3.007	2.4138	0.437075	0.285734	2.01387	6.84611	0.972581	1.25054	8.92553	7.04744	28.1799	1.90794	0.602303	0.49426	0.551534	2.01019	1.54015	6.93428	2.69967
Stat4	1.57147	1.88566	0.95132	1.03843	0.717023	0.101249	0.0821234	1.12087	0.126351	0.634341	1130.67	665.012	460.539	29.1108	16.2687	3.94151	3.50037	2.48319	0.616059	29.3589	1.16717	278.393	1.7413	126.529	109.571	117.108	166.26	206.419	558.109	316.874
Stat6	1.19954	2.28e-08	9.57e-09	1.38e-08	1.47e-08	0.28823	1.03e-08	0.46709	0.382854	2.26e-08	19.7844	14.6708	9.99e-09	0.774571	0.911282	1.99061	1.64863	1.09212	0.83443	2.13488	53.6543	569.18	294.941	2.52573	1.89107	1.74799	6.10423	3.82593	3.4448	4.89805
Tgfb1	0.749641	0.000684	0.0134989	0.00632511	0.00848822	0.0242714	0.0321233	0.43264	0.030289	0.00039	10.995	9.28436	6.24997	0.440091	0.22825	1.17131	0.873508	0.476315	0.873775	18.4306	0.470695	0.346963	1.45945	0.772856	0.923544	0.978153	1.5278	1.86494	5.61306	2.44076
Tgfb2	6.73199	1.3706	0.354871	1.06431	0.913338	0.228466	0.471794	0.536624	0.0250882	0.714633	7.832	4.67423	1.74929	0.754428	0.362313	1.59664	2.46589	1.79063	0.831241	1.32293	1.35741	0.772824	1.25515	0.886089	0.99208	1.05275	2.25731	2.89483	8.81499	4.84532
Tgfb3	0.910897	0.551241	0.183939	0.422178	0.402346	0.187178	0.245784	0.362166	0.0406437	0.365186	4.46424	2.5996	1.95709	0.268109	0.234313	1.2012	1.83285	1.0792	0.735551	0.502702	0.959511	0.427962	0.799803	0.419908	0.322543	0.461316	0.563227	0.728916	1.60348	0.753833
Tgfbr1	1.14363	0.0885385	0.0714909	0.0832705	0.15096	0.328564	0.111703	0.377971	0.312119	0.095164	0.835077	0.43609	0.574986	0.38833	0.0762708	1.41051	0.835464	0.479918	0.313902	1.21185	0.523564	0.0813701	0.402676	0.0518969	0.104349	0.0597872	0.116507	0.131029	0.47809	0.302911
Tgfbr2	5.43256	0.755712	0.326329	0.464158	0.465867	0.279174	0.279434	0.365154	0.110533	0.323191	3.23152	2.48652	1.88421	0.257105	0.0925935	1.11697	1.40921	0.955666	0.113288	0.822301	0.662032	0.394027	0.758486	0.298274	0.283924	0.27231	0.397374	0.530748	1.88396	0.851097
Tgfbr3	1.68903	1.07255	0.238122	0.635511	0.598628	0.168368	0.335363	0.340966	0.0284208	0.407194	8.31294	5.39459	4.21243	0.485167	0.230214	1.43193	1.80562	1.62083	0.560532	0.58111	0.967523	0.542469	0.908044	0.903934	0.896117	0.996457	1.48148	2.09922	6.71093	4.47045
Tnf	1.41758	0.193576	0.0815005	0.190226	0.0805698	0.153731	0.176318	0.143656	0.00207904	0.200281	1.85502	0.821353	1.21735	0.383692	0.215088	1.42969	1.07085	0.770341	0.41408	1.75453	0.372411	37.7578	0.775221	0.191497	0.245728	0.150079	0.308197	0.369694	1.49659	0.383341
Xcl1	11.5155	23.718	0.433538	6.56203	3.74602	0.881422	9.21392	0.589991	9.96935	3.11704	5.77171	30.7525	12.5143	4.22097	0.619987	100.842	62.9444	14.6712	42.1323	662.774	15.43	287.3	124.992	8.1695	6.8745	5.38414	37.4914	11.6721	96.5468	69.4306
Xcr1	304.8	0.519182	8.65574	0.327463	0.288747	2.34509	1.25315	1.09552	2.76611	0.56679	2.58852	2.50999	0.992343	0.743521	0.314638	24.4458	3.03772	1.04202	1.15819	13.3455	0.963912	0.361859	1.36554	0.57205	0.339411	0.242224	0.702452	0.488049	1.29572	1.30609
