# Supplementary material for: Expression Analysis of Cytokine and Chemokine Genes during the Natural Course of Murine Experimental Autoimmune Uveoretinitis
Source: ISRN Inflamm. 2012 Sep 20;2012:471617. doi: 10.5402/2012/471617 (PMC3767243; doi:10.5402/2012/471617)
Supplement: Supplementary file 3 [file 471617.f3.xls]

## Sheet: supplementary table 3
Supplementary table 3
Cluster Number	ID	1 day	2 days	3 days	4 days	5 days	6 days	7 days	8 days	9 days	10 days	11 days	12 days	13 days	14 days	15 days	16 days	17 days	18 days	19 days	20 days	21 days	22 days	23 days	24 days	25 days	26 days	27 days	28 days	29 days	30 days
1	Ccl11	1.64838	-0.217484	-0.896391	-0.424682	0.393462	-1.37151	-0.315088	-1.32463	-5.47645	-0.332582	-3.6444	-1.93336	-3.08708	-1.38239	-4.20439	-0.34999	0.180584	-0.840561	-0.866268	0.040563	-0.596131	-1.40597	-0.160559	-10.8963	-11.1823	-11.0237	-9.15775	-9.6645	-8.28635	-9.64732
1	Il10rb	1.51378	0.058245	-0.973561	-0.309135	-0.556381	-1.06304	-1.17939	-0.771872	-3.60107	-0.556298	-4.53964	-1.75824	-2.43893	-1.31347	-2.57197	0.548855	1.09566	0.799873	-0.16169	1.10011	0.704747	-0.211436	0.268677	-8.15123	-8.0357	-8.95326	-7.50331	-6.40454	-5.93297	-5.49941
1	Il13ra1	1.28748	0.095233	-0.976663	-0.384114	-0.516198	-1.03255	-0.90979	-0.69958	-3.53889	-0.65703	-3.58224	-1.35013	-1.69339	-1.24555	-3.18847	0.28327	0.915854	-0.030038	-0.06842	1.58532	-0.161371	-1.4944	0.094488	-6.8287	-6.32217	-7.00592	-4.22805	-4.38599	-2.92949	-3.01465
1	Il18	3.89258	0.55367	0.135769	0.194725	0.178598	-0.313675	0.546005	0.194093	-1.71241	0.097173	-3.96245	-1.59503	-2.39043	-1.09236	-2.58168	0.09634	0.795548	-0.160098	0.073402	0.465021	0.570423	-0.834981	0.168762	-7.85874	-7.00888	-8.6662	-5.55385	-6.15751	-3.23333	-3.56441
1	Il1rap	0.370626	0.03958	-1.30644	-0.605452	-0.432142	-2.33594	-1.61587	-0.997021	-4.11202	-1.15587	-0.83346	-0.814322	-0.661093	-1.39696	-2.87479	0.276088	0.865692	0.590098	-0.156223	-0.380596	-0.376846	-1.1167	0.074315	-5.49675	-5.00818	-6.50559	-4.3265	-3.79467	-2.47671	-2.84269
2	Ccl19	-8.05278	-8.14139	-4.55057	-9.0193	-8.89792	-7.58546	-3.57023	-8.17056	-7.27152	-8.80542	-6.07195	-7.00596	-7.32964	-8.49224	-10.6784	1.08058	-7.72233	-8.46582	-8.16705	-8.55424	-5.84227	-8.67772	-8.25322	-9.27858	-9.5638	-9.40551	-7.53981	-8.04658	-6.66842	-8.02938
2	Ccr8	8.53378	-1.06253	3.89805	-1.90936	-0.893477	1.59501	-0.121811	0.560265	2.17453	-0.743083	0.503167	-1.2605	-1.81816	-1.23316	-2.30768	6.30966	-0.940665	-6.22724	-1.19642	3.8563	-1.24302	-2.38257	-4.92155	-5.18684	-1.1639	-5.31388	-0.956611	-2.21328	-2.57668	-3.93764
2	Csf1	-13.6042	-13.6042	-11.1756	-14.4787	-6.84301	-12.7971	-13.464	-13.3739	-12.4769	-9.96515	-4.78953	-8.51131	-5.55377	-11.3832	-12.4244	0.162839	2.83592	2.00959	-10.3519	3.88254	2.10843	-7.59679	2.97684	-10.8092	-11.0945	-9.77004	-7.02787	-6.83803	-6.73246	-6.04504
2	Csf2	3.65846	-6.01652	-5.84947	2.19413	-0.390103	-2.89074	-8.17127	-1.8374	6.0811	3.28487	2.08427	-4.84567	3.29107	4.90219	4.91433	-7.86892	-4.8385	-5.84493	1.6448	-0.365735	4.23592	-4.97354	2.63219	1.52509	-5.14926	-3.28454	-3.92096	-6.32497	-4.40792	-5.52647
2	Cxcl12	-1.59912	-8.24885	-12.4831	-8.74159	-7.29814	-5.48591	-11.9505	-1.75458	-5.16636	-7.8141	3.25739	2.42654	2.25906	-1.69136	-3.42879	-0.072523	-1.69295	-1.68546	-3.13067	0.707323	-2.86127	-1.44004	-1.82248	-0.625976	-0.578858	-0.532761	0.377832	0.699691	2.3147	1.48704
2	Ifnb	5.55991	0.249118	1.528	-1.9053	-1.93768	1.58321	-0.756257	-0.828541	1.27888	-1.2	-5.41734	-3.14813	-3.535	-1.89651	-3.23507	3.30997	-4.3459	-4.37598	-3.1892	-2.59584	-3.9075	-4.67382	-4.95664	-8.62397	-8.90919	-6.29592	-6.02195	-7.39198	-3.32479	-1.94897
2	Ifngr	-0.741077	-5.98153	-6.20172	-5.07909	-5.52388	-1.82287	-5.7068	-2.65278	-1.62848	-5.99102	-2.2449	-1.92877	-3.21068	0.111201	-3.2363	0.083663	-0.493793	-1.32044	-1.96764	4.07985	-1.82787	-5.26383	-0.365744	-5.53301	-4.76092	-6.33764	-3.4107	-4.61118	-2.04002	-2.42319
2	Il12rb1	0.444498	-2.99808	-3.23669	-0.572622	-3.71158	-2.73537	-2.70554	-3.31451	-2.41584	-0.545087	-3.20553	-2.1226	-4.46323	-0.738359	-6.95256	0.279107	1.09777	-0.27559	0.611369	3.97052	-0.869183	-1.984	0.297673	-2.41336	-1.76713	-2.66524	0.95264	-0.303609	0.174225	1.27997
2	Il4	-3.22217	2.13398	-3.30722	-3.56691	-3.38142	-2.67718	-3.20887	-3.25632	-2.35765	-3.71909	-1.53224	-2.47071	-2.78993	-5.18132	-5.6937	-1.10801	-3.19222	-3.93571	-3.57305	-0.919759	-3.95217	14.2689	-2.94525	-4.73888	-5.02409	-4.86592	-3.00011	-3.50688	-2.12872	-3.48968
2	Il5ra	-3.98741	0.948414	1.55704	0.200554	0.486003	-3.44243	2.09283	-4.02157	-3.1229	-4.59712	0.839831	-3.44825	-3.46286	-6.13368	-6.863	-4.82955	-3.79114	3.18728	-4.17197	-1.60047	-4.59216	-1.88409	2.9205	-2.89674	-2.19283	-5.88091	-4.01511	-4.52188	-3.14372	-4.50468
2	Il8ra	3.41767	-0.773961	-5.59232	-1.23978	-5.66441	-3.80345	-5.06561	2.73582	-3.48392	-5.40548	0.50933	0.947337	-2.22918	-6.36844	-7.27187	6.43893	3.10164	2.5489	3.08206	3.26711	-5.65352	-0.63863	3.41583	-2.8346	-5.51947	-5.36129	-2.2698	-3.92395	-1.98501	-3.34597
2	Stat6	0.262478	-25.3864	-26.6388	-26.1108	-26.0196	-1.79471	-26.5328	-1.09823	-1.38514	-25.3991	4.30629	3.87487	-26.5769	-0.368531	-0.134031	0.993208	0.721268	0.127135	-0.261137	1.09415	5.74562	9.15274	8.20428	1.3367	0.919205	0.8057	2.60981	1.93581	1.78442	2.29221
2	Tgfb1	-0.415729	-10.5137	-6.21101	-7.30469	-6.88032	-5.3646	-4.96023	-1.20876	-5.04506	-11.3242	3.45878	3.2148	2.64385	-1.18413	-2.13131	0.228123	-0.195108	-1.07001	-0.194667	4.20403	-1.08713	-1.52715	0.545422	-0.371728	-0.114747	-0.031867	0.611459	0.899133	2.48879	1.28733
2	Tgfbr1	0.193627	-3.49755	-3.8061	-3.58605	-2.72776	-1.60576	-3.16226	-1.40365	-1.67983	-3.39344	-0.260018	-1.1973	-0.798402	-1.36464	-3.71272	0.496214	-0.25935	-1.05914	-1.67161	0.277212	-0.933561	-3.61936	-1.31231	-4.26821	-3.26051	-4.06402	-3.10151	-2.93204	-1.06465	-1.72303
3	Ccl4	2.17684	0.007514	-0.28641	-0.427565	-1.24875	-0.119129	0.112491	-0.44335	-4.58762	-0.549867	1.19207	1.81507	1.55006	-0.331495	-1.80899	1.10775	2.25236	0.919721	1.43334	3.44974	0.39992	-0.269822	1.84883	-1.23239	-1.59824	-1.14976	0.165211	-0.07919	1.58049	-0.329624
3	Ccl9	2.10535	0.26511	-0.278233	-0.467749	-0.401534	-0.527948	-0.442465	-0.353036	-1.92558	-0.576552	3.23093	2.19151	2.16777	-0.56284	-1.86862	0.430388	0.540375	-0.756286	-0.356649	2.18965	-0.158754	-0.423285	0.249064	0.049477	0.381453	0.205431	1.22294	1.42735	2.80048	2.34442
3	Cxcl14	2.77269	0.10193	-0.927315	-0.004812	0.027689	-0.887685	-0.165116	0.181625	-3.74391	-0.46245	2.75983	2.40338	1.88176	-0.401167	-1.05298	0.732404	0.970666	0.614794	0.356271	0.831617	0.59594	-0.137951	0.065423	-0.59339	-0.699782	-0.493687	-0.099458	0.467488	1.67484	0.852374
3	Cxcl4	2.83565	0.385669	-0.4637	-0.365694	-0.143881	-1.10114	-0.656516	-0.633312	-2.92145	-0.827598	1.58176	2.02932	3.23129	-1.34229	-2.90977	-0.087056	-0.130651	-0.488366	-0.711859	-0.329523	-0.439994	-0.824435	-0.716368	-1.64545	-1.46164	-1.642	-2.24638	-1.54261	-0.337178	-1.00978
3	Cxcl5	1.99559	0.475067	-1.77417	-0.391452	-0.420524	-0.572739	-0.678445	-0.560221	-2.86714	-1.00981	3.01554	3.02027	2.81275	-1.16948	-2.91329	0.736918	-0.195954	0.332254	-0.70414	0.95746	0.325491	0.187648	-0.94201	-0.061487	-1.03996	-1.47164	-1.29205	-1.62345	0.057524	-0.897327
3	Il11	3.4007	1.44552	-0.604964	-0.81775	-0.186541	0.460192	1.15247	0.71907	-3.58398	-0.21997	0.707803	2.02717	-1.66133	-0.693318	-3.07864	-1.51413	0.766942	-0.793587	0.17739	-1.00547	-1.13355	-1.15795	-0.522266	-2.35881	-2.9702	-1.7551	0.399819	0.08097	1.64763	-0.794872
3	Il13ra2	3.15571	1.17759	0.832861	0.113004	-0.124097	0.93671	0.181206	-0.147063	0.157569	0.125991	1.69626	1.52287	-0.060919	-0.412743	-2.56933	-0.577019	1.02026	0.029241	0.396397	1.46695	0.841173	-0.64143	-1.56949	-2.01167	-1.75471	-1.98323	-1.35969	-1.21512	0.065672	-0.472363
3	Il1a	3.10629	0.562523	0.146296	-0.119278	-0.459868	-0.067515	0.230651	-0.077261	-2.50177	-0.676096	2.19063	1.46102	1.13813	-0.970835	-2.10909	0.523461	1.56043	0.571746	0.554923	1.15045	0.884967	-0.730769	0.896137	-1.47876	-1.42121	-1.63315	-0.793771	-0.100138	1.64205	0.730206
3	Il1r2	2.55273	-0.728054	-0.714779	-0.944043	-0.737256	-1.18451	-0.252519	-0.649714	-1.86571	-1.06403	2.37945	2.32067	2.176	-1.50957	-2.97534	-0.420809	0.560195	0.080098	0.560975	1.21967	0.983163	3.10396	0.459431	-2.20845	-0.785024	-0.881206	0.063733	0.647793	2.53241	1.83374
4	Ccr1	-0.974635	-2.55205	-3.67239	-3.11947	-3.09275	-4.78746	-1.89619	-5.3666	-4.46793	-2.92136	0.558671	0.485147	0.322372	-0.364062	-3.54605	3.25767	1.17397	-0.61488	-0.951196	4.80274	-1.89381	1.64709	0.895484	-1.73389	-1.7659	-2.84774	-0.510337	-0.596597	0.525277	-0.347731
4	Csf2ra	0.450888	0.44615	-1.50123	-0.506826	-0.682977	-1.68084	-1.89902	-0.723322	-3.91748	-1.13299	1.81845	0.896876	1.07536	-0.526239	-1.37824	0.83751	1.64946	0.702573	0.114637	2.54997	0.31236	-0.325468	0.910031	-0.605349	-0.467007	-0.7015	0.466498	0.744312	1.82757	1.29336
4	Cx3cr1	-0.868971	-0.038446	-3.00506	-0.461343	-0.329541	-1.13088	-1.59497	-0.57317	-8.75639	-0.847349	1.60097	1.28604	0.761352	-0.748837	-2.09995	1.16107	1.70864	0.567343	0.605827	2.87218	0.368401	0.233563	1.36465	-2.91702	-2.65149	-2.94161	-2.44809	-2.17232	-0.842012	-1.35032
4	Cxcl11	1.20197	-0.428547	-1.02896	-0.015904	-2.94242	0.480048	-1.43479	-0.258533	-6.09748	-1.9014	1.99475	1.96135	0.220404	0.844097	-2.95585	0.693624	-0.075629	-0.206773	-1.65354	3.19227	-0.697562	0.387271	0.164898	-0.668401	-1.45535	-3.41041	-0.48706	-0.279987	1.53254	0.83807
4	Dfy	-0.127459	-0.326985	-1.96648	-0.391819	-0.713853	-1.86563	-2.18412	-1.10968	-3.86227	-1.15349	1.73118	1.28202	0.608899	-0.880638	-1.98159	0.465819	0.925869	0.75737	0.079978	2.147	0.332057	-0.80554	0.785047	-1.22443	-0.734716	-1.12269	0.048309	-0.070964	1.39573	0.960469
4	Ifnar1	0.623717	0.04669	-1.44387	-0.236207	-0.374938	-1.78733	-0.877667	-0.86038	-5.39948	-0.667318	2.60266	1.83711	1.58553	-0.905686	-2.10601	0.257581	-0.165582	0.197128	-0.441331	0.383414	-0.061974	-0.907346	-0.060811	-0.938607	-0.978158	-0.803825	0.136824	0.516021	2.25735	1.25079
4	Il10ra	0.108741	-1.31102	-2.03413	-0.611244	-0.969428	-1.40432	-2.42506	-0.89244	-5.35816	-1.40002	1.27759	0.443385	0.818311	0.375186	-1.98754	1.35991	1.95993	1.36757	0.752874	3.5511	0.59603	-0.814822	1.75711	-1.29921	-1.19269	-2.35486	-0.407833	-0.83254	1.20167	0.146069
4	Il15	0.994476	-0.688153	-0.820559	-0.956684	-1.36399	-1.51135	-1.51805	-0.86333	-3.78038	-0.764474	1.6376	1.19359	0.441761	-1.6708	-2.22295	-0.045154	1.48305	0.97684	0.020378	1.31372	0.853684	-0.276493	0.888464	-2.69574	-1.99989	-2.30652	-0.6921	-0.091392	1.14408	0.721982
4	Il16	-0.388624	-0.899985	-1.64603	-0.990709	-0.425841	-1.94681	-1.1016	-1.85203	-7.13058	-1.16437	2.05043	1.81578	1.17095	-1.42812	-3.4199	0.429098	0.600155	0.299411	-1.05427	1.86533	-0.366191	-0.893485	0.216436	-1.23147	-0.890537	-1.32995	0.022438	-0.793811	1.38985	0.850267
4	Il17r	-1.8015	-0.523641	-1.66559	-0.911112	-0.853232	-1.8255	-2.34169	-1.97947	-4.3131	-1.12772	1.93258	1.7704	1.639	-1.09075	-2.47823	0.769735	1.15679	0.436679	-0.146613	1.44939	0.079603	-0.099565	0.15796	-0.367033	-0.145885	-0.599513	0.589296	0.995966	2.56678	1.8642
4	Il1b	0.947694	-1.97771	-1.7488	-0.934613	-1.3305	-0.073504	-1.23547	-0.754708	-0.747851	-1.11508	1.24911	1.30632	0.7063	0.985332	-2.43782	1.71723	1.83271	0.96528	0.115457	5.00038	0.158791	0.030019	1.41275	-2.15479	-2.0783	-2.16627	-0.011262	-0.416092	1.98152	0.661274
4	Il1r1	-1.67852	-2.81805	-4.2886	-3.35282	-3.01591	-3.02268	-3.56514	-3.21987	-7.94703	-3.9244	1.49079	0.975957	0.263391	-1.94251	-2.7593	0.381826	0.221028	-0.892141	-1.67427	0.350459	-0.510031	-1.91152	-0.566587	-1.77302	-1.23956	-1.69932	-0.6301	0.255232	1.75451	1.06478
4	Il1rn	2.10373	-0.178554	-1.41388	-0.818733	-0.863712	-1.37837	-1.46727	-0.706226	-3.61673	-0.845631	1.83104	2.33033	1.93183	-1.78766	-2.97123	-0.248691	1.20425	0.059099	-0.32396	-0.219406	0.53341	0.328903	0.624583	-1.87382	-1.36905	-1.70587	-0.519527	0.467779	2.09753	1.2454
4	Il4ra	2.6393	-0.485813	-3.07793	-1.02723	-1.13755	-2.48047	-2.76345	-1.75488	-5.5	-1.57336	1.63337	1.15526	0.779704	-1.39562	-2.25162	0.877943	1.00805	0.58558	-0.123712	0.015377	-0.018585	-1.08849	0.172382	-0.910127	-0.60514	-0.638376	0.60936	1.03394	2.67438	2.37456
4	Il6st	-0.709869	-0.308011	-2.29504	-1.16503	-1.05299	-2.6067	-2.27383	-1.99838	-7.19567	-1.48283	2.20406	1.44727	1.58994	-1.63037	-2.57561	0.360151	0.779826	0.489251	-0.534456	0.028195	-0.266522	-0.956512	-0.232123	-1.25747	-1.1059	-1.19215	-0.130091	0.146727	1.65975	0.668839
4	Il9r	1.56819	0.280596	-0.557307	-0.295255	-0.623488	0.523319	-4.84558	0.270117	-4.12284	-0.419351	1.69711	0.816042	-0.136637	-1.09379	-1.32429	0.256972	1.30225	0.877142	0.024814	-0.222167	0.265553	3.00611	0.264679	0.00624	-0.594299	-1.29455	1.21122	0.020428	1.6099	1.14093
4	Tgfb2	2.75103	0.454811	-1.49463	0.089915	-0.130779	-2.12995	-1.08377	-0.898015	-5.31685	-0.484725	2.96938	2.22473	0.80677	-0.406545	-1.46469	0.675042	1.30211	0.840464	-0.266662	0.403741	0.440855	-0.371788	0.327865	-0.174476	-0.011471	0.074162	1.1746	1.53348	3.13996	2.27659
4	Tgfb3	-0.134641	-0.859244	-2.4427	-1.24408	-1.31349	-2.41752	-2.02454	-1.46528	-4.62082	-1.4533	2.15841	1.37829	0.968708	-1.89911	-2.09349	0.264475	0.874091	0.109968	-0.443104	-0.992224	-0.059628	-1.22445	-0.322283	-1.25185	-1.63244	-1.11617	-0.828213	-0.456175	0.681206	-0.407683
4	Tgfbr2	2.44163	-0.404091	-1.6156	-1.10731	-1.10201	-1.84076	-1.83942	-1.45342	-3.17745	-1.62954	1.69221	1.31413	0.913958	-1.95957	-3.43295	0.15959	0.494891	-0.065421	-3.14193	-0.282261	-0.595026	-1.34363	-0.398805	-1.74529	-1.81642	-1.87668	-1.33143	-0.9139	0.913766	-0.232604
4	Tgfbr3	0.756191	0.10104	-2.07023	-0.654012	-0.740267	-2.57031	-1.57621	-1.5523	-5.13691	-1.29621	3.05536	2.43151	2.07465	-1.04345	-2.11896	0.51796	0.852492	0.696735	-0.835132	-0.783117	-0.047631	-0.882388	-0.139166	-0.145711	-0.15824	-0.005121	0.567038	1.06986	2.74651	2.16042
4	Tnf	0.503431	-2.36903	-3.61705	-2.39421	-3.63362	-2.70152	-2.50374	-2.79931	-8.90987	-2.3199	0.891435	-0.283925	0.283749	-1.38198	-2.217	0.515701	0.098752	-0.376432	-1.27202	0.811084	-1.42503	5.2387	-0.36732	-2.38461	-2.02487	-2.73621	-1.69808	-1.43559	0.581675	-1.3833
5	Ccl17	4.99735	0.716143	-5.11796	-1.15895	-0.937563	-4.04843	-0.162949	3.03342	-3.7289	-0.510738	2.15043	1.23101	9.09369	2.36189	1.32369	1.90619	4.43659	2.39824	3.27241	8.03387	4.09991	2.79884	6.387	-2.29631	-1.44344	-1.60248	0.850636	1.22611	1.23554	1.70703
5	Ccr3	11.3443	2.79105	6.69547	0.092297	0.794044	1.88067	2.14496	1.81866	4.351	1.83625	4.26925	3.97778	4.5473	0.850164	0.883642	8.64497	-2.98622	1.11121	-3.36705	2.712	0.545968	2.37598	1.84845	-3.72289	0.868155	-3.84993	-0.698793	-0.315159	1.85399	3.26869
5	Ccr7	7.61163	6.96326	4.75224	6.46275	6.38207	4.49996	5.23139	5.2726	1.7979	5.69636	-2.53065	4.72648	4.13327	4.85855	2.98233	5.13944	6.54632	5.8371	4.5678	7.34937	5.59051	5.08185	5.27048	-1.75935	-1.44472	-1.10812	1.51204	1.10334	1.72811	0.488533
5	Csf3	4.36591	3.54002	-3.30939	3.73599	2.95704	-4.50645	-2.77476	-5.08559	-4.18691	2.59749	0.371415	1.57463	-0.038233	0.831981	-0.042261	-0.8564	4.48384	3.65699	5.07624	-1.20342	1.49052	6.63905	4.10609	-2.85589	-1.3621	-2.10089	0.240393	-0.418639	1.69462	0.251373
5	Cxcl15	0.409013	5.73488	6.35182	4.98842	5.27547	0.953998	6.88764	3.52161	1.27353	5.94368	2.129	1.18833	0.871306	-1.59405	-0.077167	0.60997	0.303379	-0.44011	-0.077452	3.10835	5.43425	4.65945	1.11275	-1.13144	-1.41666	-1.25848	0.60733	0.22307	2.39375	1.03279
5	Cxcr6	3.69086	4.14123	2.7994	3.05285	-5.80743	-4.06069	-4.88607	3.54195	4.86053	2.50206	2.97409	3.17306	1.35907	4.34842	0.153115	1.70304	5.13876	4.72588	4.98634	6.03543	3.7947	1.27055	6.282	-1.99228	-1.39341	-0.556692	-0.75455	-1.2016	2.15747	0.433144
5	Il12a	3.85746	3.03572	3.65214	4.66035	5.25918	-2.09389	6.65398	-2.67303	-1.77436	4.41694	4.40745	1.64218	9.78676	1.24612	1.09383	2.59165	4.1048	3.30476	3.83373	4.00803	3.32816	2.99316	3.41063	0.528524	1.59462	2.42197	3.85116	3.78955	5.20964	4.29618
5	Il13	3.746	1.04035	6.75182	5.38842	5.67547	1.354	7.28764	0.774858	1.67353	0.298794	5.69862	4.62005	6.56464	1.28938	1.10047	2.73198	0.703379	-0.04011	0.322548	4.06945	0.772045	5.57559	1.51275	4.76159	4.61691	4.0547	6.10146	5.49976	5.9977	6.18697
5	Il17	0.809013	6.13488	6.75182	5.38842	5.67547	1.354	7.28764	0.774858	1.67353	0.298794	2.529	1.58832	1.27131	-1.19405	-1.80726	3.68641	4.99296	-0.04011	0.322548	5.00807	5.05809	6.65709	1.51275	-0.731438	1.39149	-0.858479	4.88668	2.42926	4.64097	5.82647
5	Il2	13.5629	9.33421	12.7967	7.28606	7.17956	8.19703	7.72292	6.18048	6.51146	5.44294	-1.72411	4.13027	-0.697778	1.99127	2.41145	-0.163652	-4.03478	3.86124	3.89789	0.357411	3.3918	-1.00223	-4.57009	-4.93074	-5.21596	-1.74472	-3.19197	-2.01624	-2.32059	-3.68155
5	Il2rb	7.93192	4.16518	5.45091	2.10445	2.04984	3.92058	2.90974	1.79018	3.27984	2.98906	4.14065	3.33273	3.84834	2.17512	0.328749	2.49145	2.63524	2.23824	2.3515	5.9211	1.57344	2.05344	2.9664	0.720047	0.741781	-0.416535	0.869022	1.42715	2.71596	2.03407
5	STAT3	0.809013	1.04035	0.90785	5.38842	5.67547	12.835	7.28764	10.0464	10.5667	0.298794	9.29229	1.58832	1.27131	-1.19405	-1.80726	1.00997	2.77528	-0.04011	0.322548	3.15794	2.8171	4.81659	0.932013	-0.731438	-1.01666	-0.858479	1.00733	0.62307	2.79375	1.43278
5	Il6	2.32469	-3.40921	0.931673	-0.071696	1.0861	3.58376	-3.27786	3.03415	-2.5173	-0.445801	-1.74122	-1.18192	-1.05576	2.15692	-1.39318	1.04756	2.94885	2.2276	1.75179	5.51523	2.67347	7.38178	3.83709	-1.67025	-0.661655	-4.79814	-0.165784	-3.43911	2.05385	-3.42191
5	Il7	1.06238	5.21733	-4.52487	3.69015	-2.85277	-3.46588	7.75891	1.41896	-3.14635	5.13225	1.24793	2.84503	11.3607	-0.389122	-3.039	0.68705	1.13696	-0.905336	1.30128	3.68424	0.948435	6.3536	0.622972	0.631541	1.04398	0.167515	4.04139	2.25482	3.85223	-3.60614
5	Il8rb	9.73506	9.76261	7.73686	9.14681	9.15735	8.05818	7.93216	8.58799	4.11893	8.69016	5.31268	8.00564	7.37899	7.58927	5.73398	8.96905	10.03	9.44511	8.74493	10.0229	9.29346	8.41802	8.60556	1.19096	1.33161	-1.74665	-1.28359	-0.033517	2.92848	2.40911
5	Xcr1	8.25172	-0.945688	3.11366	-1.6106	-1.79212	1.22965	0.325562	0.131618	1.46786	-0.819114	1.37213	1.32768	-0.011089	-0.427555	-1.66823	4.61151	1.60299	0.059386	0.211867	3.73828	-0.053027	-1.4665	0.449469	-0.805786	-1.55889	-2.04559	-0.509529	-1.0349	0.373755	0.38525
6	Ccl20	4.41278	0.296463	-0.395169	-0.603149	-0.512633	1.154	0.132108	3.97041	1.47353	-0.495351	7.59673	8.22945	7.51472	-1.39405	-2.00726	3.84744	0.503379	3.66387	0.122548	2.8553	0.572045	1.46667	1.31275	-0.931438	-1.21666	1.16098	5.05912	2.7156	2.59375	1.23279
6	Ccl2	3.18531	-0.353769	-1.52136	-1.29573	-0.708697	1.00654	-0.717091	-0.251003	-1.2743	-1.08535	2.90739	2.77765	2.26655	2.29784	-1.71128	3.6458	1.51003	0.575373	1.86135	5.82228	0.35895	1.63619	2.16347	-1.14681	-0.341668	-2.11138	1.19609	0.978051	2.92638	2.63279
6	Ccl3	3.08608	0.852133	0.431069	0.473036	0.86335	0.261476	1.34105	1.29741	0.622232	0.844368	2.6359	3.06765	3.69457	-1.65025	-1.0487	1.53682	2.10291	1.21488	1.25126	3.77239	0.80904	1.80753	0.570819	0.814363	0.502226	1.06921	2.09172	2.42481	3.66332	3.13395
6	Ccl7	1.60277	0.041284	-0.898755	-0.742957	1.18157	0.804939	-0.100317	0.656862	-3.57065	-0.066462	4.10199	3.68773	2.82409	0.117263	-1.62781	4.45761	1.5862	0.511247	0.339814	5.78106	1.0721	1.21974	1.76381	0.360357	0.311452	-0.521881	2.21869	1.82494	3.10998	3.01503
6	Cxcl10	0.914228	-0.767337	-1.45205	-1.56588	-1.57177	-0.568341	-1.98928	-0.745345	-2.80893	-0.786202	3.53665	3.19157	2.654	3.12044	-1.48251	4.7591	2.33293	2.29967	2.62916	6.53031	0.139431	2.70463	2.1985	0.316511	2.1902	-0.86152	3.15851	2.76333	5.00319	5.00196
6	Cxcl13	2.96033	1.25004	-0.981962	1.1483	1.04881	0.240198	0.883875	0.554672	-5.10124	0.454794	3.93047	3.75499	4.09432	-0.063584	-2.21425	1.29062	0.955063	0.795594	-0.064211	4.33668	0.99749	0.931869	-0.125903	0.390311	0.646009	0.082413	1.10265	0.903598	3.37482	2.53672
6	Il10	4.32253	4.79021	-0.28308	-0.497763	-0.406449	1.254	0.24427	0.674858	1.57353	-0.39195	7.65965	2.64791	1.17131	2.21498	-1.90726	2.95127	5.37515	-0.14011	0.222548	5.21607	5.08008	2.82482	1.41275	3.35954	3.21366	-0.958479	0.90733	3.6282	4.21341	5.27655
6	Il12b	0.809013	1.04035	0.90785	0.191615	0.35281	1.354	1.43974	0.774858	1.67353	0.298794	2.37083	1.58832	1.27131	-1.19405	-1.80726	1.00997	0.703379	-0.04011	0.322548	3.20284	0.772045	0.709766	1.51275	-0.731438	-1.01666	-0.858479	3.57261	0.62307	2.79375	1.43278
6	Il15ra	3.16755	2.9678	1.57709	3.04409	2.95116	0.731421	1.79631	1.97149	-1.38454	2.80405	5.49102	4.71305	4.39713	2.42318	1.22405	2.44729	3.11218	2.87437	1.98877	2.93127	2.50914	2.78327	1.39798	2.55768	2.62028	2.69718	3.73681	4.11608	5.44092	4.5205
6	Il2rg	0.871775	-0.135019	-1.67329	-0.45108	-0.53672	-0.852564	-1.89504	-0.894672	-2.54025	-0.695676	3.15407	2.93771	1.94405	0.478171	-2.57916	2.00266	1.74793	1.29618	0.645682	5.22642	0.163661	7.35624	0.952145	-0.638422	-0.061347	-1.46622	0.929808	0.411034	2.42371	1.96973
6	Il3ra	1.45504	1.85732	0.186238	1.82018	1.75914	-0.291897	0.529041	0.816149	-6.60743	1.58654	2.40443	2.1644	1.63243	0.491873	-0.595426	2.17835	3.17223	2.67287	1.98498	2.79216	2.0673	1.27757	2.12325	-1.03047	-0.5177	-0.347584	-0.171885	0.523696	2.01679	1.43361
6	Il5	5.09519	4.0258	-1.01413	3.12041	3.18064	0.807868	-0.486251	0.228728	1.1274	-1.31243	2.529	2.96698	1.99123	-1.82559	-2.56908	4.03597	0.158025	-0.585464	4.08192	5.01911	0.497	3.22474	2.42243	-0.731438	-1.01666	-0.858479	2.88966	1.40069	4.15226	5.13912
6	Il6ra	3.0077	-0.018078	0.253805	0.286896	0.265994	1.7502	-0.155384	0.409322	-0.612918	0.655837	5.01363	4.92682	3.2698	1.09799	-1.12714	2.4093	3.46852	3.52309	2.18475	5.28238	3.30204	3.86655	3.81007	-0.012538	2.22968	1.3421	2.766	4.32883	4.97741	4.41566
7	Stat1	0.790286	0.602867	-1.12865	-0.006052	-0.182489	-0.923905	-1.31966	-0.620257	-4.90617	-0.2035	3.82429	3.17597	2.96714	1.40309	-1.37954	1.71107	0.726626	-0.240271	-1.20775	4.01975	-0.759373	0.214344	-0.256405	-0.055064	0.536062	-0.129004	2.12805	1.87508	3.63471	3.0887
7	Ccr4	12.1828	10.1035	8.07168	10.1922	10.1151	8.68655	8.43384	8.77711	5.22675	8.65714	12.959	12.2194	11.8673	9.75419	8.06135	9.8965	11.0346	10.4831	9.59886	11.4606	10.1752	11.0912	10.7611	10.4448	10.62	10.3211	11.4327	11.4213	13.003	12.4677
7	Csf2rb1	8.70843	7.3909	5.88148	6.75918	6.54247	6.23683	5.62146	6.57414	2.11102	6.52469	10.2782	9.56312	9.48608	6.19308	5.25785	7.52414	8.49657	8.13924	7.44864	8.99079	7.42468	7.53944	6.99274	7.1449	6.87904	6.99849	7.73523	8.06786	9.09554	8.78671
7	Csf2rb2	1.63217	0.094153	-1.14152	-0.031734	0.311598	-0.279107	-1.36318	-0.688807	-3.57922	0.088541	9.31538	8.74134	8.94875	3.75145	4.35191	2.55428	2.37704	0.935519	-0.54915	5.67242	0.775366	5.6207	1.32248	5.54009	5.62421	6.06975	6.78964	6.99447	8.78469	7.85533
7	Cxcl2	8.30033	5.03798	4.55535	1.4635	3.72172	7.38548	6.03394	5.27044	5.21687	3.31961	8.10722	7.76781	7.19873	2.91773	3.43451	7.91485	6.91151	8.31818	5.94389	7.85558	5.88457	6.15107	6.35348	5.85742	6.57186	0.542762	6.79021	7.01566	6.50108	6.72721
7	Cxcl9	1.25856	0.809165	0.089355	0.109632	0.071575	1.19456	-1.59025	-0.765374	-3.80618	0.321901	3.90302	5.14962	4.66631	6.55658	1.3208	8.20634	5.89641	4.96054	5.50123	10.725	1.34912	5.3592	6.36811	2.61393	4.3212	-0.38087	6.03099	5.94444	7.64835	7.54711
7	Cxcr3	4.36869	5.44183	-6.09172	5.41166	5.13295	4.0576	4.97849	5.35813	-5.36967	4.04263	9.18005	8.16343	11.4489	5.08951	3.98507	7.61676	7.73947	6.3844	5.13571	10.4963	5.51941	8.26043	7.14558	5.18201	5.92313	5.59303	6.91877	6.23491	6.79024	5.93155
7	Ifng	4.46365	0.77125	0.040764	-0.131272	-0.044983	1.654	0.567649	1.07486	1.97353	-0.013035	6.54171	4.27157	3.68075	5.67623	3.49909	7.47571	7.23682	4.5493	0.622548	9.58584	13.8725	7.5189	4.29396	2.20988	3.18165	-0.558479	5.72133	2.36106	4.42509	5.39779
7	Il12rb2	4.03247	3.57735	-1.13105	2.32179	-1.25822	4.80711	-0.603656	3.963	1.11085	-1.32276	7.43129	8.15018	9.79646	4.72349	3.59599	4.6131	4.29129	3.55877	3.35362	8.65211	0.496708	5.23456	4.57996	2.97272	4.07118	2.54785	5.50646	2.10937	6.64307	5.60299
7	Il21r	-0.291751	0.030776	-1.367	-0.700342	-0.303843	0.075257	-1.13232	-0.631097	-4.26056	-0.517771	7.42245	6.76298	6.27449	1.32938	-0.341414	2.6495	2.1624	1.71361	0.942572	5.1471	0.81513	2.17171	1.91108	3.19112	3.7519	2.81956	2.91589	3.43454	5.50244	4.08176
7	Il2ra	1.2373	0.573536	0.011986	-0.076185	0.575844	-4.23969	0.904912	0.598486	-3.92016	-0.652858	7.51644	7.04989	6.61655	2.50135	0.938035	1.02223	1.25204	-0.692421	0.040664	4.35525	-0.784206	4.28801	1.37956	3.94011	4.07045	4.40862	4.54605	5.50893	7.40735	5.45155
7	Il7r	3.43365	1.71348	0.868944	1.51131	0.749455	1.2394	0.953528	1.03639	1.19382	1.15637	7.80824	7.02058	6.28164	3.4058	1.46758	3.3234	2.35933	1.48673	2.09407	5.82111	1.64892	3.58346	1.93937	4.78903	5.23318	5.08477	6.00675	6.27173	7.8586	7.14331
7	Il9	10.3817	9.64827	8.72337	9.26928	9.83019	8.81496	9.38163	8.45591	6.34982	7.7513	11.3627	10.624	10.6959	8.26644	5.72991	11.1134	10.4185	9.49471	9.27208	11.9713	9.30906	10.3421	9.4985	7.5395	7.99704	7.40689	8.96076	8.69987	10.749	10.0139
7	Stat4	0.652114	0.915072	-0.071997	0.05441	-0.479909	-3.30402	-3.60606	0.164625	-2.98449	-0.65667	10.143	9.37724	8.84718	4.86348	4.02403	1.97875	1.80751	1.3122	-0.698859	4.87573	0.223012	8.12098	0.800163	6.98333	6.77572	6.87169	7.3773	7.68943	9.1244	8.30777
7	Xcl1	3.52551	4.56791	-1.20577	2.71414	1.90536	-0.182095	3.20382	-0.761235	3.3175	1.64018	2.529	4.94263	3.64551	2.07757	-0.68969	6.65595	5.976	3.87491	5.39686	9.37237	3.94766	8.16641	6.96569	3.03025	2.78125	2.42871	5.22849	3.54499	6.59316	6.1175
